# Supplementary material for: Genistein and Sex Hormone Supplementation Modulated Hepatic PPARα, δ, and γ Subtypes and STAT1 Expressions in a NASH Rat Model with Bilateral Orchidectomy
Source: Biomedicines. 2024 Feb 21;12(3):483. doi: 10.3390/biomedicines12030483 (PMC10968543; doi:10.3390/biomedicines12030483)
Supplement: Supplementary file 1 [file biomedicines-12-00483-s001.zip]

Archive with 1 entries (1 files):
- biomedicines-2818559-supplementary.pdf
